# Supplementary material for: Cuproptosis-Related Genes Are Associated with Cell Cycle and Serve as the Prognostic Signature for Clear Cell Renal Cell Carcinoma
Source: J Clin Med. 2022 Dec 18;11(24):7507. doi: 10.3390/jcm11247507 (PMC9782129; doi:10.3390/jcm11247507)
Supplement: Supplementary file 1 [file jcm-11-07507-s001.zip]

Archive with 1 entries (1 files):
- jcm-2070119-supplementary.pdf
